# Supplementary material for: Implementation of a Co-Design Strategy to Develop a Dashboard to Support Shared Decision Making in Advanced Cancer and Chronic Kidney Disease
Source: J Clin Med. 2024 Jul 17;13(14):4178. doi: 10.3390/jcm13144178 (PMC11278116; doi:10.3390/jcm13144178)
Supplement: Supplementary file 1 [file jcm-13-04178-s001.zip]

Archive with 2 entries (2 files):
- Dashboard coproduction_additional file_7.10.24vm.pdf
- Dashboard coproduction_additional file2_7.10.24vm.pdf
